# Supplementary material for: Construction and Characterization of a High-Capacity Replication-Competent Murine Cytomegalovirus Vector for Gene Delivery
Source: Vaccines (Basel). 2024 Jul 18;12(7):791. doi: 10.3390/vaccines12070791 (PMC11281640; doi:10.3390/vaccines12070791)
Supplement: Supplementary file 1 [file vaccines-12-00791-s001.zip]

Archive with 1 entries (1 files):
- vaccines-3081062-supplementary.pdf
